# Supplementary material for: Antimicrobial-Resistant Clonal Complex 11 Neisseria meningitidis–Associated Urethritis Cluster, Thailand
Source: Emerg Infect Dis. 2025 Oct;31(10):1992–7. doi: 10.3201/eid3110.250464 (PMC12483002; doi:10.3201/eid3110.250464)
Supplement: Appendix — Additional information on an antimicrobial-resistant clonal complex 11 Neisseria meningitidis–associated urethritis cluster, Thailand. [file 25-0464-Techapp-s1.xlsx]

## Sheet: Appendix Table 1
Article DOI: https://doi.org/10.3201/eid3110.250464
EID cannot ensure accessibility for supplementary materials supplied by authors. Readers who have difficulty accessing supplementary content should contact the authors for assistance.
Antimicrobial-Resistant Clonal Complex 11 Neisseria meningitidis–Associated Urethritis Cluster, Thailand
Appendix
Appendix Table 1. Sample data and MICs
Isolate	Visit Date	Age	Sex of Sex Partner	Serogroup PCR	Cefixime MIC (µg/ml)	Gentamicin MIC (µg/ml)	Ceftriaxone (µg/ml)	CLSI Category	Azithromycin (µg/ml)	CLSI Category	Ciprofloxacin (µg/ml)	CLSI Category	Clonal Complex	NCBI BioProject	NCBI Accession Number
NM1	4/26/2017	42	MSMW	C	<0.016	1.5	<0.002	S	0.75	S	0.002	S	CC11	PRJNA1237777	SAMN47566194
NM2	1/11/2020	40	MSM	C	<0.016	3	0.002	S	1	S	0.003	S	CC11	PRJNA1237777	SAMN47566195
NM3	3/19/2020	38	MSM	C	<0.016	3	<0.002	S	0.75	S	0.003	S	CC11	PRJNA1237777	SAMN47566196
NM4	1/6/2021	32	MSM	B	<0.016	3	<0.002	S	0.5	S	0.002	S	CC35	PRJNA1237777	SAMN47566197
NM5	2/16/2021	28	NA	C	<0.016	3	<0.002	S	0.75	S	0.003	S	CC11	PRJNA1237777	SAMN47566198
NM6	8/14/2019	31	MSM	C	0.016	2	0.003	S	1	S	0.004	S	CC11	PRJNA1237777	SAMN47566199
NM7	10/9/2019	30	MSM	C	0.75	2	0.38	NA	0.25	S	0.006	S	CC11	PRJNA1237777	SAMN47566200
NM8	3/9/2020	34	MSM	C	<0.016	3	<0.002	S	1	S	0.125	R	CC11	PRJNA1237777	SAMN47566201
NM9	12/17/2020	17	MSW	C	<0.016	3	<0.002	S	1	S	0.006	S	CC11	PRJNA1237777	SAMN47566202
NM10	11/3/2020	43	MSM	C	<0.016	3	<0.002	S	0.38	S	1.5	R	CC11	PRJNA1237777	SAMN47566203
NM11	3/16/2021	54	MSW	C	<0.016	2	<0.002	S	0.38	S	0.003	S	CC11	PRJNA1237777	SAMN47566204
NM12	6/7/2021	31	MSM	C	<0.016	3	<0.002	S	0.75	S	0.003	S	CC11	PRJNA1237777	SAMN47566205
NM13	4/12/2022	31	MSW	C	<0.016	3	<0.002	S	1	S	<0.002	S	CC11	PRJNA1237777	SAMN47566206
NM14	5/17/2022	21	MSW	C	<0.016	2	<0.002	S	0.38	S	0.004	S	CC11	PRJNA1237777	SAMN47566207
NM15	6/30/2022	65	MSW	C	<0.016	3	<0.002	S	0.5	S	0.003	S	CC11	PRJNA1237777	SAMN47566208
NM16	1/5/2023	36	MSW	C	<0.016	1.5	0.002	S	0.25	S	0.38	R	CC11	PRJNA1237777	SAMN47566209

## Sheet: Appendix Table 2
Article DOI: https://doi.org/10.3201/eid3110.250464
EID cannot ensure accessibility for supplementary materials supplied by authors. Readers who have difficulty accessing supplementary content should contact the authors for assistance.
Antimicrobial-Resistant Clonal Complex 11 Neisseria meningitidis–Associated Urethritis Cluster, Thailand
Appendix
Appendix Table 2. In-silico Capsule Prediction
Query	SG	Genes_Present	Notes
NM1	NG	csc,cssA,cssB,cssC,ctrA,ctrB,ctrC,ctrD,ctrE,ctrF,tex	C backbone: cssA disrupted by Insertion_Element_new_allele_similar_to_1301_identity(99.882)%_cov(100.0)%,internal stop in cssA
NM2	NG	csc,ctrA,ctrB,ctrC,ctrD,ctrE,ctrF,tex	C backbone: csc disrupted by Insertion_Element_new_allele_similar_to_1301_identity(99.882)%_cov(100.0)%,internal stop in csc,missing cssA,missing cssB,missing cssC
NM3	NG	csc,ctrA,ctrB,ctrC,ctrD,ctrE,ctrF,tex	C backbone: csc disrupted by Insertion_Element_new_allele_similar_to_1301_identity(99.882)%_cov(100.0)%,internal stop in csc,missing cssA,missing cssB,missing cssC
NM4	NG	csb,cssA,cssB,cssC,ctrA,ctrB,ctrC,ctrD,ctrE,ctrF,tex	B backbone: phase variable OFF in csb
NM5	NG	csc,ctrA,ctrB,ctrC,ctrD,ctrE,ctrF,tex	C backbone: csc disrupted by Insertion_Element_new_allele_similar_to_1301_identity(99.882)%_cov(100.0)%,internal stop in csc,missing cssA,missing cssB,missing cssC
NM6	NG	csc,ctrA,ctrB,ctrC,ctrD,ctrE,ctrF,tex	C backbone: csc disrupted by Insertion_Element_new_allele_similar_to_1301_identity(99.882)%_cov(100.0)%,internal stop in csc,missing cssA,missing cssB,missing cssC
NM7	NG	ctrA,ctrB,ctrC,ctrD,ctrE,ctrF,tex	Unclear backbone: Capsule genes present shared across multiple SGs
NM8	NG	ctrA,ctrB,ctrC,ctrD,ctrE,ctrF,tex	Unclear backbone: Capsule genes present shared across multiple SGs
NM9	NG	csc,ctrA,ctrB,ctrC,ctrD,ctrE,ctrF,tex	C backbone: csc disrupted by Insertion_Element_new_allele_similar_to_1301_identity(99.527)%_cov(100.0)%,internal stop in csc,missing cssA,missing cssB,missing cssC
NM10	NG	csc,ctrA,ctrB,ctrC,ctrD,ctrE,ctrF,tex	C backbone: csc disrupted by Insertion_Element_new_allele_similar_to_1301_identity(99.882)%_cov(100.0)%,internal stop in csc,missing cssA,missing cssB,missing cssC
NM11	NG	csc,ctrA,ctrB,ctrC,ctrD,ctrE,ctrF,tex	C backbone: csc disrupted by Insertion_Element_new_allele_similar_to_1301_identity(99.882)%_cov(100.0)%,internal stop in csc,missing cssA,missing cssB,missing cssC
NM12	NG	csc,ctrA,ctrB,ctrC,ctrD,ctrE,ctrF,tex	C backbone: csc disrupted by Insertion_Element_new_allele_similar_to_1301_identity(99.882)%_cov(100.0)%,internal stop in csc,missing cssA,missing cssB,missing cssC
NM13	NG	ctrA,ctrB,ctrC,ctrD,ctrE,ctrF,tex	Unclear backbone: Capsule genes present shared across multiple SGs
NM14	NG	csc,ctrA,ctrB,ctrC,ctrD,ctrE,ctrF,tex	C backbone: csc disrupted by Insertion_Element_new_allele_similar_to_1301_identity(99.882)%_cov(100.0)%,internal stop in csc,missing cssA,missing cssB,missing cssC
NM15	NG	csc,ctrA,ctrB,ctrC,ctrD,ctrE,ctrF,tex	C backbone: csc disrupted by Insertion_Element_new_allele_similar_to_1301_identity(99.882)%_cov(100.0)%,internal stop in csc,missing cssA,missing cssB,missing cssC
NM16	NG	ctrA,ctrB,ctrC,ctrD,ctrE,ctrF,tex	Unclear backbone: Capsule genes present shared across multiple SGs

## Sheet: Appendix Table 3
Article DOI: https://doi.org/10.3201/eid3110.250464
EID cannot ensure accessibility for supplementary materials supplied by authors. Readers who have difficulty accessing supplementary content should contact the authors for assistance.
Antimicrobial-Resistant Clonal Complex 11 Neisseria meningitidis–Associated Urethritis Cluster, Thailand
Appendix
Appendix Table 3. Cipro AMR Markers
Samples	gyrA (NEIS1320)	Position 91 (WT=T)	Position 95 (WT=D)	Notes
NM1	1	WT	WT
NM2	1	WT	WT
NM3	1	WT	WT
NM4	36	WT	WT
NM5	1	WT	WT
NM6	1	WT	WT
NM7	1	WT	WT
NM8	1	WT	WT
NM9	1	WT	WT
NM10	1273	S91F	D95A	RESISTANT
NM11	1	WT	WT
NM12	1	WT	WT
NM13	1	WT	WT
NM14	1	WT	WT
NM15	1	WT	WT
NM16	1936	T91I	WT	RESISTANT

## Sheet: Appendix Table 4
Article DOI: https://doi.org/10.3201/eid3110.250464
EID cannot ensure accessibility for supplementary materials supplied by authors. Readers who have difficulty accessing supplementary content should contact the authors for assistance.
Antimicrobial-Resistant Clonal Complex 11 Neisseria meningitidis–Associated Urethritis Cluster, Thailand
Appendix
Appendix Table 4. penA Alleles
Samples	penA (NEIS1753)	Notes
NM1	602	Nm
NM2	1875	NmUC-B
NM3	1875	NmUC-B
NM4	3044	Nm
NM5	1875	NmUC-B
NM6	1875	NmUC-B
NM7	2840	penA 60 like
NM8	1875	NmUC-B
NM9	1875	NmUC-B
NM10	1875	NmUC-B
NM11	1875	NmUC-B
NM12	1875	NmUC-B
NM13	1875	NmUC-B
NM14	1875	NmUC-B
NM15	1875	NmUC-B
NM16	1875	NmUC-B

## Sheet: Appendix Table 5
Article DOI: https://doi.org/10.3201/eid3110.250464
EID cannot ensure accessibility for supplementary materials supplied by authors. Readers who have difficulty accessing supplementary content should contact the authors for assistance.
Antimicrobial-Resistant Clonal Complex 11 Neisseria meningitidis–Associated Urethritis Cluster, Thailand
Appendix
Appendix Table 5. aniA and norB Alleles
Samples	AniA (NEIS1549)	Notes	NorB (NEIS1548)	Notes
NM1	6	Nm	52	Nm
NM2	204	Ng-like	753	Ng-like
NM3	204	Ng-like	753	Ng-like
NM4	30	Nm	53	Nm
NM5	204	Ng-like	753	Ng-like
NM6	204	Ng-like	753	Ng-like
NM7	204	Ng-like	753	Ng-like
NM8	204	Ng-like	753	Ng-like
NM9	204	Ng-like	753	Ng-like
NM10	204	Ng-like	753	Ng-like
NM11	204	Ng-like	753	Ng-like
NM12	204	Ng-like	753	Ng-like
NM13	204	Ng-like	753	Ng-like
NM14	204	Ng-like	753	Ng-like
NM15	204	Ng-like	753	Ng-like
NM16	204	Ng-like	753	Ng-like

## Sheet: Appendix Table 6
Article DOI: https://doi.org/10.3201/eid3110.250464
EID cannot ensure accessibility for supplementary materials supplied by authors. Readers who have difficulty accessing supplementary content should contact the authors for assistance.
Antimicrobial-Resistant Clonal Complex 11 Neisseria meningitidis–Associated Urethritis Cluster, Thailand
Appendix
Appendix Table 6. GC-operon presence/absence
Samples	argB (NEIS1038)	Notes	HP (NEIS1446)	Notes	fixS (NEIS1445)	Notes	lplT (NEIS1444)	Notes	dnaQ (NEIS1443)	Notes	ispD (NEIS1442)	Notes
NM1	2	Nm	9	Nm	1	Nm	2	Nm	65	Nm	1118	Nm
NM2	351	Ng-like	27	Ng-like	95	Ng-like	44	Ng-like	328	Ng-like	302	Ng-like
NM3	351	Ng-like	27	Ng-like	95	Ng-like	44	Ng-like	328	Ng-like	302	Ng-like
NM4	43	Nm	12	Nm	52	Nm	28	Nm	7	Nm	36	Nm
NM5	351	Ng-like	27	Ng-like	95	Ng-like	44	Ng-like	328	Ng-like	302	Ng-like
NM6	351	Ng-like	27	Ng-like	95	Ng-like	44	Ng-like	328	Ng-like	302	Ng-like
NM7	351	Ng-like	27	Ng-like	95	Ng-like	44	Ng-like	328	Ng-like	302	Ng-like
NM8	351	Ng-like	27	Ng-like	95	Ng-like	44	Ng-like	328	Ng-like	302	Ng-like
NM9	351	Ng-like	27	Ng-like	95	Ng-like	44	Ng-like	328	Ng-like	302	Ng-like
NM10	351	Ng-like	27	Ng-like	95	Ng-like	44	Ng-like	328	Ng-like	302	Ng-like
NM11	351	Ng-like	27	Ng-like	95	Ng-like	44	Ng-like	328	Ng-like	302	Ng-like
NM12	351	Ng-like	27	Ng-like	95	Ng-like	44	Ng-like	328	Ng-like	302	Ng-like
NM13	351	Ng-like	27	Ng-like	95	Ng-like	44	Ng-like	328	Ng-like	302	Ng-like
NM14	351	Ng-like	27	Ng-like	95	Ng-like	44	Ng-like	328	Ng-like	302	Ng-like
NM15	351	Ng-like	27	Ng-like	95	Ng-like	44	Ng-like	328	Ng-like	302	Ng-like
NM16	351	Ng-like	27	Ng-like	95	Ng-like	2299	Nm	328	Ng-like	302	Ng-like
